# Supplementary material for: Morphological and Calcium Signaling Alterations of Neuroglial Cells in Cerebellar Cortical Dysplasia Induced by Carmustine
Source: Cells. 2021 Jun 23;10(7):1581. doi: 10.3390/cells10071581 (PMC8304447; doi:10.3390/cells10071581)
Supplement: Supplementary file 1 [file cells-10-01581-s001.zip]

Archive with 22 entries (21 files):
- Supplementary Figures Videos/
- __MACOSX/._Supplementary Figures Videos
- Supplementary Figures Videos/.DS_Store
- __MACOSX/Supplementary Figures Videos/._.DS_Store
- Supplementary Figures Videos/Supplementary Figure1.tiff
- __MACOSX/Supplementary Figures Videos/._Supplementary Figure1.tiff
- Supplementary Figures Videos/Supplementary Video4.avi
- __MACOSX/Supplementary Figures Videos/._Supplementary Video4.avi
- Supplementary Figures Videos/Supplementary Video1.avi
- __MACOSX/Supplementary Figures Videos/._Supplementary Video1.avi
- Supplementary Figures Videos/Supplementary Video3.avi
- __MACOSX/Supplementary Figures Videos/._Supplementary Video3.avi
- Supplementary Figures Videos/Supplementary Video2.avi
- __MACOSX/Supplementary Figures Videos/._Supplementary Video2.avi
- Supplementary Figures Videos/Supplementary Figure3.tiff
- __MACOSX/Supplementary Figures Videos/._Supplementary Figure3.tiff
- Supplementary Figures Videos/Supplementary Figure2.tiff
- __MACOSX/Supplementary Figures Videos/._Supplementary Figure2.tiff
- Supplementary Figures Videos/Supplementary Figure5.tiff
- __MACOSX/Supplementary Figures Videos/._Supplementary Figure5.tiff
- Supplementary Figures Videos/Supplementary Figure4.tiff
- __MACOSX/Supplementary Figures Videos/._Supplementary Figure4.tiff
